# Supplementary material for: Effects of bamlanivimab alone or in combination with etesevimab on subsequent hospitalization and mortality in outpatients with COVID-19: a systematic review and meta-analysis
Source: PeerJ. 2023 May 8;11:e15344. doi: 10.7717/peerj.15344 (PMC10174063; doi:10.7717/peerj.15344)
Supplement: Supplemental Information 2 [file peerj-11-15344-s002.zip]

Archive with 7 entries (7 files):
- Supplementary file 1.docx
- Supplementary file 2_Funnel_hospitalization_all.jpeg
- Supplementary file 3_Contour_hospitalization_all.jpeg
- Supplementary file 4_Egger_hospitalization_all.jpeg
- Supplementary file 5_Funnel_mortality_all.jpeg
- Supplementary file 6_Funnel_Hospital_B.jpeg
- Supplementary file 7_Egger_Hospital_B.jpeg
