# Supplementary material for: Effects of bamlanivimab alone or in combination with etesevimab on subsequent hospitalization and mortality in outpatients with COVID-19: a systematic review and meta-analysis
Source: PeerJ. 2023 May 8;11:e15344. doi: 10.7717/peerj.15344 (PMC10174063; doi:10.7717/peerj.15344)
Supplement: Supplemental Information 3 [file peerj-11-15344-s003.xlsx]

## Sheet: Change of viral load
	B			Control
	Reduction	SD	N	Reduction	SD	N
	-3.7	-0.22	309	-3.47		143	day 11

## Sheet: Hospital
	Bamlanivim		Control
	Event	N	Event	N
Alam	7	160	9	86
Bariola	15	232	172	1160
BLAZE-1, combination	6	421	9	156
BLAZE-1, phase 3	11	518	36	517				E-C	N-C
Corwin	57	780	490	5337
Destache	14	117	27	117
Ganesh	44	2335	72	2335
Karr	4	40	1	6
Kumar	16	218	37	185
Piccicacco	22	152	81	200	mixed BC	76%B, 24% C		5	48	81	200
Webb	22	479	538	5536
Destache	14	117	27	117
Webb	22	479	538	5536	mixed BC
BLAZE-1, monotherapy	5	309	9	143
ACTIV-3	hospitalized
Koehler	hospitalized

## Sheet: Mortality
	Bamlanivim		Control
	Event	N	Event	N
Alam	5	160	9	86
Bariola	4	232	33	1160
BLAZE-1, combination	0	421	0	156
BLAZE-1, phase 3	0	518	10	517
Corwin	1	780	35	5337
Destache	0	117	11	117
Ganesh	2	2335	8	2335
Karr	NR	40	NR	6
Kumar	1	218	4	185
Piccicacco	0	152	7	200
Webb	1	479	57	5536
Destache	0	117	11	117
Webb	1	479	57	5536
BLAZE-1, monotherapy	0	309	0	143

## Sheet: Mortality_B only
	Bamlanivim		Control
	Event	N	Event	N
Alam	5	160	9	86
Bariola	4	232	33	1160
BLAZE-1, combination	0	309	0	156
Corwin	1	780	35	5337
Destache	0	117	11	117
Ganesh	2	2335	8	2335
Kumar	1	218	4	185
Piccicacco	0	152	7	200
Webb	1	479	57	5536
Karr	NR	40	NR	6

## Sheet: SAE
	Bamlanivim		Control
	Event	N	Event	N
Alam	0	160	0	86
Bariola	NR	232	NR	1160
BLAZE-1, monotherapy	0	309	1	143
BLAZE-1, combination	1	421	1	156
BLAZE-1, phase 3	7	518	5	517
Corwin	0	780	0	5337
Ganesh	0	2335	0	2335
Karr	0	40	NR	6
Kumar	0	218	0	185
Piccicacco	2	152	0	200		2 mAb
Webb	2	479	NR	5536

## Sheet: All AE
	Bamlanivim		Control
	Event	N	Event	N
Alam	7	160	NR	86
Bariola	NR	232	NR	1160
BLAZE-1, monotherapy	44	309	18	143
BLAZE-1, combination	94	421	42	156
BLAZE-1, phase 3	69	518	60	517
Corwin	NR	780	NR	5337
Ganesh	19	2335	0	2335
Karr	4	40	NR	6
Kumar	NR	218	NR	185
Piccicacco	NR	152	NR	200
Webb	6	479	NR	5536

## Sheet: B only
	Bamlanivim		Control
	Event	N	Event	N
Alam	7	160	9	86
Bariola	15	232	172	1160
BLAZE-1, combination	5	309	9	156
Corwin	57	780	490	5337
Destache	14	117	27	117
Ganesh	44	2335	72	2335
Karr	4	40	1	6
Kumar	16	218	37	185
Piccicacco	22	152	81	200
Webb	22	479	538	5536
Destache	14	117	27	117
Webb	22	479	538	5536
BLAZE-1, monotherapy	5	309	9	143

## Sheet: B+E
	Bamlanivim		Control
	Event	N	Event	N
Alam	0	0	9	86
Bariola	0	0	172	1160
BLAZE-1, monotherapy	0	0	9	143
BLAZE-1, combination	1	109	9	156
BLAZE-1, phase 3	11	518	36	517
Corwin			490	5337
Ganesh			72	2335
Karr			1	6
Kumar			37	185
Piccicacco			81	200
